# Supplementary material for: Feline-Derived Ligilactobacillus agilis ZY25 and Ligilactobacillus salivarius ZY35 Alleviate Enteropathogenic Escherichia coli-Induced Intestinal Injury and Microbial Dysbiosis in Mice
Source: Microorganisms. 2026 Mar 17;14(3):679. doi: 10.3390/microorganisms14030679 (PMC13028766; doi:10.3390/microorganisms14030679)
Supplement: Supplementary file 1 [file microorganisms-14-00679-s001.zip]

Archive with 1 entries (1 files):
- microorganisms-4178917-supplementary.pdf
